# Supplementary material for: Polystyrene-Modulated Polypyrrole to Achieve Controllable Electromagnetic-Wave Absorption with Enhanced Environmental Stability
Source: Nanomaterials (Basel). 2022 Aug 5;12(15):2698. doi: 10.3390/nano12152698 (PMC9370624; doi:10.3390/nano12152698)
Supplement: Supplementary file 1 [file nanomaterials-12-02698-s001.zip]

Archive with 1 entries (1 files):
- nanomaterials-1810174-supplementary.pdf
